# Supplementary material for: Hypoxia-inducible factor 1 signaling drives placental aging and can provoke preterm labor
Source: eLife. 2023 Aug 23;12:RP85597. doi: 10.7554/eLife.85597 (PMC10446824; doi:10.7554/eLife.85597)
Supplement: Figure 5—source data 1. [file elife-85597-fig5-data1.zip]

Archive with 2 entries (2 files):
- 85597Figure5-SourceData1.png
- __MACOSX/._85597Figure5-SourceData1.png
